# Supplementary material for: The Naples prognostic score serves as a predictor and prognostic indicator for cancer survivors in the community
Source: BMC Cancer. 2024 Jun 6;24:696. doi: 10.1186/s12885-024-12448-7 (PMC11157788; doi:10.1186/s12885-024-12448-7)
Supplement: Supplementary file 1 — Supplementary Material 1 [file 12885_2024_12448_MOESM1_ESM.xlsx]

## Sheet: Sheet1
Table S1: ORs (95% CIs) of the prevalence of cancer according to the 5 subgroups NPS in the NHANES 1999–2018
Model	NPS, points		OR(95% CI)			P value	P trend
Crude	0		ref				<0.0001
	1		1.23(1.08,1.42)			0.003
	2		1.54(1.31,1.81)			<0.0001
	3		2.00(1.69,2.38)			<0.0001
	4		3.61(2.82,4.62)			<0.0001
Model 1	0		ref				<0.0001
	1		1.16(1.00,1.34)			0.04
	2		1.48(1.24,1.76)			<0.0001
	3		1.77(1.48,2.12)			<0.0001
	4		2.71(2.08,3.51)			<0.0001
Model 2	0		ref				<0.0001
	1		1.12(0.95,1.31)			0.17
	2		1.38(1.15,1.66)			<0.001
	3		1.65(1.33,2.05)			<0.0001
	4		2.43(1.84,3.21)			<0.0001
Model 3	0		ref				<0.0001
	1		1.11(0.95,1.30)			0.19
	2		1.34(1.13,1.61)			0.001
	3		1.57(1.27,1.93)			<0.0001
	4		2.24(1.68,2.97)			<0.0001
Model 1 was adjusted for age (<45 or >=45), gender (male or female), and race ( Non-Hispanic White, Non-Hispanic Black, Mexican American or Other);Model 2 was adjusted for Model 1 plus education level (below high school, high school, or above high school), family income-to-poverty ratio (≤1.0, 1.1–3.0, or >3.0), smoking status (never smoker, former smoker, or current smoker), drinking status (non…
