# Supplementary material for: The Naples prognostic score serves as a predictor and prognostic indicator for cancer survivors in the community
Source: BMC Cancer. 2024 Jun 6;24:696. doi: 10.1186/s12885-024-12448-7 (PMC11157788; doi:10.1186/s12885-024-12448-7)
Supplement: Supplementary file 2 — Supplementary Material 2 [file 12885_2024_12448_MOESM2_ESM.xlsx]

## Sheet: Sheet1
Table S2:HR(95% CI) for all-cause mortality and cause-specific mortality among cancer patients according to 5 subgroups NPS.
	NPS, points					Ptrend
	0	1	2	3	4
All-cause mortality
Crude	ref	1.35(1.01,1.82)	2.39(1.83,3.12)	3.96(2.80,5.59)	5.85(3.93,8.73)	<0.0001
Model 1	ref	1.21(0.88, 1.67)	2.16(1.61, 2.91)	3.41(2.37, 4.90)	4.38(2.88, 6.68)	<0.0001
Model 2	ref	1.24(0.89, 1.74)	1.95(1.44, 2.66)	2.88(1.95, 4.27)	3.52(2.23, 5.55)	<0.0001
Model 3	ref	1.24(0.87, 1.76)	1.82(1.31, 2.53)	2.55(1.66, 3.90)	3.16(1.99, 5.03)	<0.0001
Cardiovascular mortality
Crude	ref	1.28(0.71, 2.30)	3.03(1.84, 4.99)	6.04(3.24,11.26)	8.62(4.16,17.82)	<0.0001
Model 1	ref	1.09( 0.58, 2.04)	2.62( 1.50, 4.56)	4.90( 2.47, 9.74)	5.98( 2.78, 12.88)	<0.0001
Model 2	ref	1.21( 0.62, 2.35)	2.32( 1.28, 4.23)	3.89( 1.88, 8.04)	4.95( 2.17, 11.28)	<0.0001
Model 3	ref	1.20( 0.61, 2.36)	2.15( 1.15, 4.01)	3.38( 1.57, 7.26)	4.67( 2.00, 10.87)	<0.0001
Cancer mortality
Crude	ref	0.85(0.55,1.32)	1.60(1.07,2.39)	2.47(1.62,3.77)	3.59(2.15,5.98)	<0.0001
Model 1	ref	0.75(0.48, 1.18)	1.40(0.92, 2.14)	2.05(1.34, 3.12)	2.59(1.55, 4.33)	<0.0001
Model 2	ref	0.77(0.48, 1.25)	1.26(0.81, 1.96)	1.82(1.14, 2.90)	1.88(1.09, 3.25)	<0.0001
Model 3	ref	0.77(0.47, 1.28)	1.20(0.77, 1.88)	1.66(1.01, 2.75)	1.64(0.91, 2.93)	<0.001
Other-cause mortality
Crude	ref	1.93(1.21, 3.08)	2.93(1.77, 4.85)	4.58(2.63, 7.97)	7.01(3.67,13.38)	<0.0001
Model 1	ref	1.78(1.12, 2.84)	2.75(1.65, 4.61)	4.14(2.36, 7.27)	5.55(2.89,10.66)	<0.0001
Model 2	ref	1.80(1.07, 3.00)	2.54(1.48, 4.35)	3.56(1.94, 6.55)	4.68(2.31, 9.49)	<0.0001
Model 3	ref	1.76(1.02,3.04)	2.32(1.32,4.08)	3.05(1.63,5.70)	4.02(1.96,8.26)	<0.0001
Model 1 was adjusted for age (<45 or >=45), gender (male or female), and race (Non-Hispanic White, Non-Hispanic Black, Mexican American or Other);Model 2 was adjusted for Model 1 plus education level (below high school, high school, or above high school), family income-to-poverty ratio (≤1.0, 1.1–3.0, or >3.0), smoking status (never smoker, former smoker, or current smoker), drinking status (nond…
