# Supplementary material for: The Naples prognostic score serves as a predictor and prognostic indicator for cancer survivors in the community
Source: BMC Cancer. 2024 Jun 6;24:696. doi: 10.1186/s12885-024-12448-7 (PMC11157788; doi:10.1186/s12885-024-12448-7)
Supplement: Supplementary file 3 — Supplementary Material 3 [file 12885_2024_12448_MOESM3_ESM.xlsx]

## Sheet: Sheet1
Table S3: Sensitivity analysis excluded deaths in the first two years of follow-up(n=3,877)
	NPS, points			Ptrend
	0	1-2	3-4
All-cause mortality
Crude	ref	1.77(1.33,2.37)	3.87(2.72,5.53)	<0.0001
Model 1	ref	1.58(1.15, 2.16)	3.19(2.20, 4.63)	<0.0001
Model 2	ref	1.49(1.08, 2.06)	2.63(1.79, 3.87)	<0.0001
Model 3	ref	1.43(1.01, 2.01)	2.30(1.52, 3.49)	<0.0001
Cardiovascular mortality
Crude	ref	2.11(1.20, 3.71)	6.68(3.48,12.80)	<0.0001
Model 1	ref	1.76( 0.95,3.26)	5.05(2.47,10.34)	<0.0001
Model 2	ref	1.85(0.96,3.58)	4.11(1.92,8.81)	<0.0001
Model 3	ref	1.78(0.90,3.50)	3.61(1.65,7.90)	<0.0001
Cancer mortality
Crude	ref	1.04(0.69,1.57)	1.83(1.18,2.82)	0.013
Model 1	ref	0.91(0.59, 1.40)	1.46(0.94, 2.25)	0.103
Model 2	ref	0.83(0.53, 1.31)	1.22(0.76, 1.95)	0.42
Model 3	ref	0.81(0.51, 1.29)	1.10(0.65, 1.86)	0.687
Other-cause mortality
Crude	ref	2.52(1.50,4.22)	5.10(2.87,9.07)	<0.0001
Model 1	ref	2.32(1.39, 3.88)	4.43(2.51, 7.82)	<0.0001
Model 2	ref	2.15(1.25, 3.69)	3.70(2.03, 6.74)	<0.0001
Model 3	ref	2.03(1.14,3.62)	3.11(1.68,5.76)	<0.0001
Model 1 was adjusted for age (<45 or >=45), gender (male or female), and race (Non-Hispanic White, Non-Hispanic Black, Mexican American or Other);Model 2 was adjusted for Model 1 plus education level (below high school, high school, or above high school), family income-to-poverty ratio (≤1.0, 1.1–3.0, or >3.0), smoking status (never smoker, former smoker, or current smoker), drinking status (nond…
